# Supplementary material for: Small Molecule Inhibitors of Nicotinamide N-Methyltransferase Enzyme for the Treatment of Osteosarcoma and Merkel Cell Carcinoma: Potential for the Development of a Targeted Therapeutic Strategy
Source: Biomolecules. 2025 Nov 5;15(11):1553. doi: 10.3390/biom15111553 (PMC12650368; doi:10.3390/biom15111553)
Supplement: Supplementary file 1 [file biomolecules-15-01553-s001.zip]

Archive with 19 entries (17 files):
- Beta-actin for MCC13 and MCC26.jpg
- Beta-actin for U-2 OS and Saos-2.jpg
- biomolecules-3780907-blot images/
- biomolecules-3780907-blot images/Beta-actin for MCC13 and MCC26.jpg
- biomolecules-3780907-blot images/Beta-actin for U-2 OS and Saos-2.jpg
- biomolecules-3780907-blot images/BLOTS.pdf
- biomolecules-3780907-blot images/Caspase-3 for MCC13 and MCC26.jpg
- biomolecules-3780907-blot images/Caspase-3 for U-2 OS and Saos-2.jpg
- biomolecules-3780907-blot images/__MACOSX/
- biomolecules-3780907-blot images/__MACOSX/._Beta-actin for MCC13 and MCC26.jpg
- biomolecules-3780907-blot images/__MACOSX/._Beta-actin for U-2 OS and Saos-2.jpg
- biomolecules-3780907-blot images/__MACOSX/._Caspase-3 for MCC13 and MCC26.jpg
- biomolecules-3780907-blot images/__MACOSX/._Caspase-3 for U-2 OS and Saos-2.jpg
- Caspase-3 for MCC13 and MCC26.jpg
- Caspase-3 for U-2 OS and Saos-2.jpg
- __MACOSX/._Beta-actin for MCC13 and MCC26.jpg
- __MACOSX/._Beta-actin for U-2 OS and Saos-2.jpg
- __MACOSX/._Caspase-3 for MCC13 and MCC26.jpg
- __MACOSX/._Caspase-3 for U-2 OS and Saos-2.jpg
